# Supplementary material for: Stress memory induced rearrangements of HSP transcription, photosystem II photochemistry and metabolism of tall fescue (Festuca arundinacea Schreb.) in response to high-temperature stress
Source: Front Plant Sci. 2015 Jun 16;6:403. doi: 10.3389/fpls.2015.00403 (PMC4468413; doi:10.3389/fpls.2015.00403)
Supplement: Supplementary file 1 [file DataSheet1.XLS]

## Sheet: Table S1
	Table S1. Primer sequences used for real-time quantitative PCR.
	Gene name	Primers sequences (5’-3’)	Tm (°C)	Size (bp)
	HMW-HSP (Mian et al., 2008; DT697638)	TTGCAATAGATCGCAGTCAGGAG	55	113
		CACGAGGTGAGAGTTCGCATAAT
	HSC70 (Zhang et al., 2005; CK800824)	CATCATCGGTTTCGACAACATCC	55	187
		CCACGTCCAACATAAGCACAAGA
	OsHSP74.8 (Zou, 2009; AK073817)	CGAGCAGTTCGAGTACCAGG	58	465
		TCAGCCATAGCTTCCCATAC
	LMW-HSP (Mian et al., 2008; DT696482)	TCTGATCGTCTGCCATTTCCTA	55	109
		GCCCGTGGTCAATCTCCTC
	YT521-B (Lee et al. (2010))	TGTAGC TTG ATCGCATACCC	55	122
		ACTCCCTGGTAG CCACCTT

## Sheet: Table S2
Table S2. Overview of the GC-MS metabolite reporting list.
Experiment title:		Stress memory induced metabolite changes in response to high-temperature stress
Organism/Plant species:		Festuca arundinacea Schreb.
Organ/tissue:		leaves
Analytical tool:		GC-MS
Peak/compound no.- number referenced back to the main text
Ret . Time- Time expected, Tag Time Index
Putative Name- putative identification of the metabolite/derivative
Corresponding metabolite name in literature
Mol. Formula- molecular formula of the metabolite or its FA adduct;
Mass to charge ratio (m/z)
(S)- identification confirmed by a standard compound
I, II, III- different isomers
Identification level (A; B; C; D)- (A) standard or NMR; (B) MS/MS; (C) MSE; (D) MS only
Peak/Compound no.	Ret. Time	Ret. Indices, median	Putative metabolite name (Derivative)	Corresponding Metabolite in Literature	Metabolite Class	Mol formula	Mass to charge ratio (m/z)	Identification level (A-D)
1	6.2687	1044.47	L-Lactic acid (2TMS)(Propanoic acid)	Lactic acid	Organic acids	C9H22O3Si2	147	A
2	7.334	1087.41	L-Alanine (2TMS)	Alanine	Amino acids	C9H23NO2Si2	116	A
3	8.2992	1118.32	Oxalic acid (2TMS)	Oxalic acid	Organic acids	C8H18O4Si2	147	A
4	9.2442	1165.67	Phosphoric acid monomethyl ester (2TMS)	Phosphoric acid monomethyl ester	Organic acids	C7H21O4PSi2	241	A
5	10.029	1197.16	Malonic acid (2TMS)	Malonic acid	Organic acids	C9H20O4Si2	147	A
6	10.341	1207.1	L-Valine (2TMS)	Valine	Amino acids	C11H27NO2Si2	144	A
7	10.776	1259.94	Ethanolamine (3TMS)	Ethanolamine	Polyol	C11H31NOSi3	174	A
8	11.4949	1252.52	D-Serine (2TMS)	Serine	Amino acids	C9H23NO3Si2	132	A
9	11.8585	1261.98	Phosphoric acid (3TMS)	Phosphoric acid	Organic acids	C9H27O4PSi3	299	A
10	11.9868	1262.29	Glycerol (3TMS)	Glycerol	Polyol	C12H32O3Si3	147	A
11	12.5136	1295.77	L-Proline (2TMS)	Proline	Amino acids	C11H25NO2Si2	142	A
12	12.819	1302.68	Glycine (3TMS)	Glycine	Amino acids	C11H29NO2Si3	174	A
13	13.0967	1309.03	Succinic acid (2TMS)	Succinic acid	Organic acids	C10H22O4Si2	147	A
14	13.5162	1319.94	L-Glyceric acid (3TMS)	Glyceric acid	Organic acids	C12H30O4Si3	292	A
15	14.117	1346.94	E-Fumaric acid (2TMS)	Fumaric acid	Organic acids	C10H20O4Si2	245	A
16	15.0464	1375.1	Propanoic acid, 2-amino-2-methyl-3-hydroxy- (3TMS)	Propanoic acid	Organic acids	C13H33NO3Si3	218	B
17	16.0532	1395.2	DL-Alanine [+CO2] (2TMS)	Alanine	Amino acids	C10H23NO4Si2	160	A
18	17.7829	1479.34	DL-Malic acid (3TMS)	Malic acid	Organic acids	C13H30O5Si3	233	A
19	18.5188	1521.73	DL-Pyroglutamic acid (2TMS)	Pyroglutamic acid	Amino acids	C11H23NO3Si2	156	A
20	18.8067	1527.46	Butanoic acid, 4-amino- (3TMS)	Butanoic acid	fatty acid	C13H33NO2Si3	174	A
21	19.6131	1545.94	L-Threonic acid (4TMS)	Threonic acid	Organic acids	C16H40O5Si4	292	A
22	21.0842	1614.59	DL-Glutamic acid (3TMS)	Glutamic acid	Amino acids	C14H33NO4Si3	246	A
23	25.5152	1794.63	Shikimic acid (4TMS)	Shikimic acid	Organic acids	C19H42O5Si4	204	A
24	25.657	1803.92	Citric acid (4TMS)	Citric acid	Organic acids	C18H40O7Si4	273	A
25	26.7894	1830.22	Tagatose (1MEOX) (5TMS) BP	Tagatose	Sugar	C22H55NO6Si5	307	A
26	27.001	1849.82	Psicose (1MEOX) (5TMS) MP	Psicose	Sugar	C22H55NO6Si5	307	A
27	27.184	1861.72	Allose (1MEOX) (5TMS) MP	Allose	Sugar	C22H55NO6Si5	307	A
28	27.32	1871.46	Idose (1MEOX) (5TMS) MP	Idose	Sugar	C22H55NO6Si5	307	A
29	27.645	1872.62	Talose (1MEOX) (5TMS) MP	Talose	Sugar	C22H55NO6Si5	307	A
30	27.713	1885.22	Allose (1MEOX) (5TMS) BP	Allose	Sugar	C22H55NO6Si5	307	A
31	28.969	1899.05	Glucose (1MEOX) (5TMS) BP	Glucose	Sugar	C22H55NO6Si5	307	A
32	29.6431	2030.47	D-Galactaric acid (6TMS)	Galactaric acid	Organic acids	C24H58O8Si6	333	A
33	30.4397	2045.44	Hexadecanoic acid (1TMS)	Hexadecanoic acid	fatty acid	C19H40O2Si	313	A
34	31.2265	2080.2	Inositol, myo- (6TMS)	Inositol	sugar alcohol	C24H60O6Si6	305	A
35	31.5865	2111.35	Glucoheptose (1MEOX) (6TMS) MP	Glucoheptose	Sugar	C26H65NO7Si6	319	A
36	32.5876	2152.83	Octadecan-1-ol, n- (1TMS)	Octadecan	fatty acid	C21H46OSi	327	A
37	33.5666	2219.02	Octadecadienoic acid, n- (1TMS)	Octadecadienoic acid	fatty acid	C21H40O2Si	337	A
38	34.187	2243.49	Octadecanoic acid (1TMS)	Octadecanoic acid	fatty acid	C21H44O2Si	341	A
39	40.7387	2623.04	Sucrose (8TMS)	Sucrose	Sugar	C36H86O11Si8	361	A
40	44.156	2679.89	Lactulose (1MEOX) (8TMS) MP	Lactulose	Sugar	C37H89NO11Si8	204	A
41	53.191	2768.06	D-Cellobiose (8TMS)	Cellobiose	Sugar	C36H86O11Si8	361	A

## Sheet: Table S3
Table S3. Fold changes of identified metabolites induced by high-temperature stress memory in PI 574522.
M-2 D, 4 D and 8 D represent PI 574522 were heat stressed for 2, 4 and 8 d after high temperature pre-acclimation; N-2 D, 4 D and 8 D represent PI 574522 were heat stressed for 2, 4 and 8 d after no high temperature pre-acclimation.
Blue box indicated genes down-regulated, red box indicated genes up-regulated.
Fisher’s least significant difference test was applied for comparison between two means at P < 0.05 level.
Metabolites	Fold changes
	M-2D	N-2D	M-4D	N-4D	M-8D	N-8D
L-Lactic acid (2TMS)(Propanoic acid)	1.14639	0.866484	0.740013	0.824356	1.2148	0.689964
L-Alanine (2TMS)	0.3234	0	0.562863	1.56098	0.437292	0.656065
Oxalic acid (2TMS)	0.53883	0.023737	0.85934	1.05845	1.10093	0.708171
Phosphoric acid monomethyl ester (2TMS)	0.383982	0.0304187	0.614326	0.495772	0.74283	0.603248
Malonic acid (2TMS)	0.0931678	0.125334	0.617605	0.851341	0.391037	0.0773718
L-Valine (2TMS)	0.645878	0.0697333	0.676087	0.665242	1.37653	1.04638
Ethanolamine (3TMS)	0.588931	0.296163	2.66172	4.28719	0	0
D-Serine (2TMS)	0.108294	0.0323554	1.46982	3.85907	7.74952	0
Phosphoric acid (3TMS)	0.675755	0.0329622	2.00529	0.848329	0.264236	0.186299
Glycerol (3TMS)	0.834112	0.701422	0.657369	0.836979	0.859236	0.542587
L-Proline (2TMS)	0.309067	0.773613	18.756	14.4328	23.2074	1.34291
Glycine (3TMS)	0	0	0.159507	1.69646	0.513047	0
Succinic acid (2TMS)	0.978832	0.30255	0.839046	0.410251	0.786405	1.5067
L-Glyceric acid (3TMS)	0.130554	0.102836	0.209765	0.222959	0.201154	0.275123
E-Fumaric acid (2TMS)	0.891172	0.613154	0.884643	0	0.820719	1.11852
Propanoic acid, 2-amino-2-methyl-3-hydroxy- (3TMS)	0.750222	0.551972	1.00863	1.24138	2.36477	3.93242
DL-Alanine [+CO2] (2TMS)	0.150986	0	0.0945831	0.247421	0	0
DL-Malic acid (3TMS)	0.785758	0.435891	1.36791	1.24064	1.75191	1.61028
DL-Pyroglutamic acid (2TMS)	0.364545	0.0718394	1.2887	1.98211	4.76667	1.69522
Butanoic acid, 4-amino- (3TMS)	0	0.00207374	0.104191	0.999023	0.0565842	0.0614887
L-Threonic acid (4TMS)	0.937699	0.41856	1.81708	1.38916	1.93979	1.77889
DL-Glutamic acid (3TMS)	0.217513	0	0	0.0902882	0	0
Shikimic acid (4TMS)	0.0664269	0.0379699	0.809654	0.161001	0.255451	0.0792422
Citric acid (4TMS)	1.90332	0.0779813	1.41942	1.55819	0.680682	0.150894
Tagatose (1MEOX) (5TMS) BP	1.72143	2.30851	1.60828	1.14691	1.64117	3.22348
Psicose (1MEOX) (5TMS) MP	1.71698	2.33525	1.61028	1.16072	1.62815	3.2082
Allose (1MEOX) (5TMS) MP	1.10315	1.33632	1.4436	1.48716	1.49181	1.77834
Idose (1MEOX) (5TMS) MP	1.71222	2.36576	1.82592	1.55109	2.40773	4.36557
Talose (1MEOX) (5TMS) MP	1.26459	1.52317	1.66504	1.53344	1.83825	3.96796
Allose (1MEOX) (5TMS) BP	1.86433	2.71782	2.03186	1.67502	2.65157	5.20965
Glucose (1MEOX) (5TMS) BP	0.491577	0.22996	0.381457	0.569601	1.61385	0.685373
D-Galactaric acid (6TMS)	0.473795	0	0.940238	1.55483	0.251249	0.344888
Hexadecanoic acid (1TMS)	1.13038	0.493363	1.10854	1.52541	1.31325	0.763315
Inositol, myo- (6TMS)	1.91673	1.28345	2.056	3.5663	3.27644	1.68701
Glucoheptose (1MEOX) (6TMS) MP	0.332142	1.22418	1.04173	0.905	0.0657142	5.59494
Octadecan-1-ol, n- (1TMS)	1.46916	0.758925	0.748477	2.03165	1.46795	0
Octadecadienoic acid, n- (1TMS)	1.75726	1.50229	0.64719	2.27528	0.723608	0.540355
Octadecanoic acid (1TMS)	1.18796	0.854853	1.11989	2.60547	1.25961	0.698798
Sucrose (8TMS)	1.14641	1.59569	1.26634	2.51487	2.98037	2.20973
Lactulose (1MEOX) (8TMS) MP	1.07707	1.67958	1.21776	0.802203	0.388479	1.38646
D-Cellobiose (8TMS)	2.19543	2.02444	3.30439	3.71695	0.789237	0.39567

## Sheet: Table S4
Table S4. Fold changes of identified metabolites induced by high-temperature stress memory in PI 512315.
P-2 D, 4 D and 8 D represent PI 512315 were heat stressed for 2, 4 and 8 d after high temperature pre-acclimation; Q-2 D, 4 D and 8 D represent PI 512315 were heat stressed for 2, 4 and 8 d after no high temperature pre-acclimation
Blue box indicated genes down-regulated, red box indicated genes up-regulated.
Fisher’s least significant difference test was applied for comparison between two means at P < 0.05 level.
Metabolites	Fold changes
	P-2D	Q-2D	P-4D	Q-4D	P-8D	Q-8D
L-Lactic acid (2TMS)(Propanoic acid)	0.519067	0.479249	0.381863	0.452411	0.386688	1.34494
L-Alanine (2TMS)	0.874326	0.792207	1.3701	1.62277	0.682819	0.185987
Oxalic acid (2TMS)	0.614865	0.729759	0.826385	0.828312	0.840797	0.168405
Phosphoric acid monomethyl ester (2TMS)	0.816158	0.0383866	0.299603	1.0787	0.434119	0.0570273
Malonic acid (2TMS)	2.88809	11.1419	1.38611	1.9988	0.444641	0.141705
L-Valine (2TMS)	1.31232	1.97736	2.33972	3.42518	0.988393	0.861993
Ethanolamine (3TMS)	2.17147	0.464074	1.5493	2.68631	1.74469	0
D-Serine (2TMS)	8.33454	4.89781	12.7865	6.12868	1.02665	0.416798
Phosphoric acid (3TMS)	0.358996	0.379971	0.162489	0.614412	0.56674	0.195795
Glycerol (3TMS)	0.992909	0.85411	0.872535	0.640023	0.661589	0.738298
L-Proline (2TMS)	2.21204	0.173442	2.77459	2.61766	2.3	2
Glycine (3TMS)	3.65935	1.74457	4.77475	3.80956	2.75454	0
Succinic acid (2TMS)	1.34226	0.396409	1.23031	0.348729	0.698474	0.355617
L-Glyceric acid (3TMS)	0.17426	0.0198512	0.0911125	0.0798343	0.0767291	0.0514741
E-Fumaric acid (2TMS)	1.06563	0.328206	1.21574	0	2.13978	0.303243
Propanoic acid, 2-amino-2-methyl-3-hydroxy- (3TMS)	3.619	2.24197	2.50987	5.4753	1.92157	1.15446
DL-Alanine [+CO2] (2TMS)	4.67316	2.58331	15.3852	12.6885	0.258331	2.58331
DL-Malic acid (3TMS)	3.33433	0.00591376	1.45593	1.13098	3.0879	2.24242
DL-Pyroglutamic acid (2TMS)	18.6951	1.94592	4.3588	3.67698	2.84207	2.59637
Butanoic acid, 4-amino- (3TMS)	4.26212	0	4.47985	3.57501	0.108251	0
L-Threonic acid (4TMS)	3.66116	0.0261962	2.39595	0	0.565671	0.904048
DL-Glutamic acid (3TMS)	18.7931	19.7726	15.7248	16.7081	2.1269	0.950902
Shikimic acid (4TMS)	0.304382	0.0118919	0.154395	0.0887174	0.0259291	0.0200188
Citric acid (4TMS)	2.0092	0.210847	1.77904	1.72807	0.733811	0.15837
Tagatose (1MEOX) (5TMS) BP	1.39909	0.959376	1.17972	1.37292	1.74746	6.4556
Psicose (1MEOX) (5TMS) MP	1.56579	0.977759	1.17823	1.3909	1.75281	6.56319
Allose (1MEOX) (5TMS) MP	1.99262	1.5216	1.34772	1.18463	2.0914	2.34964
Idose (1MEOX) (5TMS) MP	1.49078	1.01318	1.1928	1.3361	2.43474	8.1599
Talose (1MEOX) (5TMS) MP	2.20066	1.65199	1.47208	1.31916	2.14703	4.58995
Allose (1MEOX) (5TMS) BP	1.65118	1.08477	1.17427	1.35847	2.61191	9.90123
Glucose (1MEOX) (5TMS) BP	6.09359	0.839186	3.40974	1.4128	1.80244	2.18048
D-Galactaric acid (6TMS)	0.525173	0	0.218695	0.50588	0.785528	0.133269
Hexadecanoic acid (1TMS)	0.929302	0.487633	1.0363	0.772121	0.723196	0.81391
Inositol, myo- (6TMS)	2.81209	2.60483	1.31866	1.56745	3.79009	3.94221
Glucoheptose (1MEOX) (6TMS) MP	1.60519	0.196145	4.46783	1.72367	2.9979	6.08976
Octadecan-1-ol, n- (1TMS)	0.830449	7.39283	0.751104	0.415991	0.695047	0.88077
Octadecadienoic acid, n- (1TMS)	0.478909	0.911165	0.387068	0.41132	0.583898	0.609854
Octadecanoic acid (1TMS)	0.648635	0.297173	0.885601	0.665046	0.549695	1.06418
Sucrose (8TMS)	2.17707	2.2807	2.42803	1.44111	4.25249	2.91942
Lactulose (1MEOX) (8TMS) MP	0.180791	0.398014	0.497579	1.08678	0.156606	0.449091
D-Cellobiose (8TMS)	0.521469	0.645095	1.10952	0.709411	0.76556	0.219586
